# Supplementary material for: Insulin-Like Growth Factor 2 mRNA-Binding Protein 1 (IGF2BP1) Is a Prognostic Biomarker and Associated with Chemotherapy Responsiveness in Colorectal Cancer
Source: Int J Mol Sci. 2021 Jun 28;22(13):6940. doi: 10.3390/ijms22136940 (PMC8267666; doi:10.3390/ijms22136940)
Supplement: Supplementary file 1 [file ijms-22-06940-s001.zip]

Archive with 1 entries (1 files):
- ijms-1243527-supplementary.pdf
